# Supplementary material for: Antimicrobial Peptides Can Generate Tolerance by Lag and Interfere with Antimicrobial Therapy
Source: Pharmaceutics. 2022 Oct 11;14(10):2169. doi: 10.3390/pharmaceutics14102169 (PMC9611985; doi:10.3390/pharmaceutics14102169)
Supplement: Supplementary file 1 [file pharmaceutics-14-02169-s001.zip]

Archive with 1 entries (1 files):
- pharmaceutics-1950925 - supplementary.pdf
